# Supplementary material for: Evaluation of normalization strategies for mass spectrometry-based multi-omics datasets
Source: Metabolomics. 2025 Jul 1;21(4):98. doi: 10.1007/s11306-025-02297-1 (PMC12214035; doi:10.1007/s11306-025-02297-1)
Supplement: Supplementary file 5 — Supplementary material 5 (CSV 7.8 kb) [file 11306_2025_2297_MOESM5_ESM.csv]

cell_type	dataset	norm_method	Feature_number_C (P.adj < 0.1)	Feature_number_CP (P.adj < 0.1)	Adonis2_P_trt	R2_trt	Adonis2_P_time	R2_time	Adonis2_P_time_trt	R2_time_trt	Anosim_P_time	rsd_median	rsd_0.2
Cardio	Cardio_RPpos	raw	23	129	0.03445	0.03916	0.0011	0.15526	0.82042	0.16906	6.7e-4	0.32494	336
Cardio	Cardio_RPpos	TIC	46	140	0.0207	0.04157	5.8e-4	0.15822	0.86956	0.16537	7.3e-4	0.33239	309
Cardio	Cardio_RPpos	loess	22	168	0.02153	0.03925	1.5e-4	0.16189	0.63631	0.17673	7e-5	0.31676	353
Cardio	Cardio_RPpos	median	58	215	0.01295	0.04281	2.6e-4	0.16169	0.63014	0.17575	1.7e-4	0.31982	350
Cardio	Cardio_RPpos	quantile	73	206	0.02141	0.03965	2.1e-4	0.15965	0.67215	0.17556	1.7e-4	0.32177	336
Cardio	Cardio_RPpos	SERRF	26	75	0.35187	0.02567	0.32171	0.10413	0.16767	0.22517	0.38907	0.44568	62
Cardio	Cardio_RPpos	PQN	30	177	0.0186	0.04072	2.6e-4	0.15964	0.68835	0.17457	1.4e-4	0.31868	358
Cardio	Cardio_RPpos	TICQC	46	140	0.02112	0.04157	5.9e-4	0.15822	0.8687	0.16537	8.3e-4	0.33239	309
Cardio	Cardio_RPpos	loessQC	31	178	0.01822	0.04001	9e-5	0.16135	0.63017	0.17674	1.1e-4	0.31725	358
Cardio	Cardio_RPpos	medianQC	58	215	0.01382	0.04281	2.7e-4	0.16169	0.62607	0.17575	1.1e-4	0.31982	350
Cardio	Cardio_RPneg	raw	2	161	0.01671	0.07263	0.01625	0.24423	0.31124	0.23366	0.02739	0.38298	392
Cardio	Cardio_RPneg	TIC	2	135	0.0221	0.07088	0.02046	0.24296	0.27857	0.23616	0.047	0.38367	387
Cardio	Cardio_RPneg	loess	2	128	0.01908	0.07074	0.00703	0.24956	0.34983	0.23099	0.01221	0.38137	393
Cardio	Cardio_RPneg	median	2	106	0.01517	0.07354	0.00951	0.24935	0.38178	0.22919	0.01707	0.38195	387
Cardio	Cardio_RPneg	quantile	2	120	0.01858	0.06991	0.00666	0.24937	0.34813	0.23119	0.00986	0.39323	377
Cardio	Cardio_RPneg	SERRF	0	8	0.0104	0.11309	0.02037	0.286	0.46343	0.20119	0.048280000000000003	0.04344	412
Cardio	Cardio_RPneg	PQN	2	141	0.01597	0.07193	0.01059	0.24722	0.3382	0.23176	0.01421	0.38081	395
Cardio	Cardio_RPneg	TICQC	2	135	0.02325	0.07088	0.02039	0.24296	0.27715	0.23616	0.04824	0.38367	387
Cardio	Cardio_RPneg	loessQC	2	115	0.01859	0.07049	0.00763	0.24918	0.35704	0.231	0.01116	0.38057	395
Cardio	Cardio_RPneg	medianQC	2	106	0.01426	0.07354	0.00996	0.24935	0.38138	0.22919	0.01706	0.38195	387
Cardio	Cardio_HILICpos	raw	0	24	0.19249	0.03033	1e-5	0.28838	0.46446	0.19852	1e-5	0.30956	274
Cardio	Cardio_HILICpos	TIC	0	0	0.11987	0.03352	1e-5	0.27813	0.29615	0.20942	1e-5	0.32649	211
Cardio	Cardio_HILICpos	loess	0	0	0.24428	0.02842	1e-5	0.2953	0.46455	0.19713	1e-5	0.29743000000000003	298
Cardio	Cardio_HILICpos	median	0	0	0.34148	0.02666	1e-5	0.2854	0.56297	0.19598	1e-5	0.29924	291
Cardio	Cardio_HILICpos	quantile	0	0	0.25462	0.0285	1e-5	0.28671	0.50561	0.19766	1e-5	0.27938	279
Cardio	Cardio_HILICpos	SERRF	0	0	0.20387	0.02957	1e-5	0.31866	0.4366	0.1918	1e-5	0.02257	324
Cardio	Cardio_HILICpos	PQN	0	0	0.20443	0.02968	1e-5	0.29561	0.50637	0.19479	1e-5	0.29825	293
Cardio	Cardio_HILICpos	TICQC	0	0	0.12113	0.03352	1e-5	0.27813	0.29715	0.20942	1e-5	0.32649	211
Cardio	Cardio_HILICpos	loessQC	0	0	0.20349	0.03003	1e-5	0.2884	0.49185	0.19737	1e-5	0.29773	300
Cardio	Cardio_HILICpos	medianQC	0	0	0.34304	0.02666	1e-5	0.2854	0.56081	0.19598	1e-5	0.29924	291
Cardio	Cardio_HILICneg	raw	1	6	0.20415	0.02585	1e-5	0.19509	0.56691	0.17503	1e-5	0.40978	213
Cardio	Cardio_HILICneg	TIC	1	9	0.20652	0.02616	1e-5	0.18648	0.51281	0.17875	1e-5	0.42635	166
Cardio	Cardio_HILICneg	loess	1	10	0.16715	0.02684	1e-5	0.19587	0.55142	0.17512	1e-5	0.40279	214
Cardio	Cardio_HILICneg	median	1	1	0.20296	0.02616	1e-5	0.19832	0.52294	0.17535	1e-5	0.40842	200
Cardio	Cardio_HILICneg	quantile	NA	NA	0.18065	0.02664	1e-5	0.19043	0.57028	0.1757	1e-5	0.39741	214
Cardio	Cardio_HILICneg	SERRF	0	5	0.23805	0.02491	1e-5	0.25132	0.36128	0.17212	1e-5	0.05552	188
Cardio	Cardio_HILICneg	PQN	1	7	0.1932	0.02608	1e-5	0.19738	0.5484	0.17492	1e-5	0.40452	214
Cardio	Cardio_HILICneg	TICQC	1	9	0.20539	0.02616	1e-5	0.18648	0.51133	0.17875	1e-5	0.42635	166
Cardio	Cardio_HILICneg	loessQC	1	10	0.1725	0.02667	1e-5	0.19407	0.54676	0.17566	1e-5	0.40034	215
Cardio	Cardio_HILICneg	medianQC	1	1	0.20431	0.02616	1e-5	0.19832	0.5236	0.17535	1e-5	0.40842	200
Neuron	Neuron_RPpos	raw	15	217	0.02367	0.02791	1e-5	0.58112	0.01082	0.13717	1e-5	0.11092	873
Neuron	Neuron_RPpos	TIC	107	370	1.2e-4	0.05882	1e-5	0.45291	8.3e-4	0.17103	1e-5	0.11066	874
Neuron	Neuron_RPpos	loess	120	446	2e-5	0.06655	1e-5	0.41898	6.7e-4	0.17643	1e-5	0.1098	888
Neuron	Neuron_RPpos	median	128	444	6e-5	0.0639	1e-5	0.42036	3.3e-4	0.18209	1e-5	0.11402	882
Neuron	Neuron_RPpos	quantile	104	465	1e-5	0.06801	1e-5	0.42388	4.1e-4	0.1761	1e-5	0.12034	838
Neuron	Neuron_RPpos	SERRF	21	199	0.0187	0.03016	1e-5	0.56331	0.01153	0.14084	1e-5	0.02499	1238
Neuron	Neuron_RPpos	PQN	102	410	4e-5	0.06331	1e-5	0.43045	4.9e-4	0.17798	1e-5	0.11043	878
Neuron	Neuron_RPpos	TICQC	15	218	0.02361	0.02794	1e-5	0.58088	0.01112	0.1372	1e-5	0.11281	875
Neuron	Neuron_RPpos	loessQC	98	421	1e-5	0.06469	1e-5	0.43825	7.5e-4	0.17224	1e-5	0.10965	888
Neuron	Neuron_RPpos	medianQC	128	444	3e-5	0.0639	1e-5	0.42036	3.2e-4	0.18209	1e-5	0.11402	882
Neuron	Neuron_RPneg	raw	11	200	0.04533	0.02445	1e-5	0.57849	0.02156	0.13312	1e-5	0.15821	900
Neuron	Neuron_RPneg	TIC	58	281	0.00235	0.04283	1e-5	0.5046	0.00637	0.15243	1e-5	0.1591	899
Neuron	Neuron_RPneg	loess	59	328	0.0016	0.04468	1e-5	0.49349	0.00575	0.1548	1e-5	0.15797	916
Neuron	Neuron_RPneg	median	70	353	0.00148	0.04498	1e-5	0.49045	0.0047	0.15762	1e-5	0.15776	909
Neuron	Neuron_RPneg	quantile	56	354	0.00134	0.04614	1e-5	0.50137	0.00767	0.14954	1e-5	0.16862	846
Neuron	Neuron_RPneg	SERRF	14	176	0.03666	0.02646	1e-5	0.56516	0.02432	0.13465	1e-5	0.03915	1434
Neuron	Neuron_RPneg	PQN	52	303	0.00208	0.04352	1e-5	0.49335	0.00402	0.15823	1e-5	0.15895	903
Neuron	Neuron_RPneg	TICQC	58	281	0.00249	0.04283	1e-5	0.5046	0.00598	0.15243	1e-5	0.1591	899
Neuron	Neuron_RPneg	loessQC	43	290	0.00223	0.04326	1e-5	0.50675	0.00723	0.14993	1e-5	0.15838	906
Neuron	Neuron_RPneg	medianQC	70	353	0.00165	0.04498	1e-5	0.49045	0.00445	0.15762	1e-5	0.15776	909
Neuron	Neuron_HILICpos	raw	14	223	0.01645	0.0345	1e-5	0.35254	0.02007	0.17613	1e-5	0.19979	851
Neuron	Neuron_HILICpos	TIC	28	292	0.01513	0.03489	1e-5	0.37248	0.03952	0.16513	1e-5	0.20142	848
Neuron	Neuron_HILICpos	loess	19	259	0.01145	0.03595	1e-5	0.38368	0.03774	0.16308	1e-5	0.19987	850
Neuron	Neuron_HILICpos	median	18	256	0.00852	0.03733	1e-5	0.37981	0.03909	0.16308	1e-5	0.20262	840
Neuron	Neuron_HILICpos	quantile	17	261	0.00707	0.03831	1e-5	0.38109	0.03547	0.16321	1e-5	0.21093	825
Neuron	Neuron_HILICpos	SERRF	13	169	0.43362	0.02507	0.48573	0.10091	0.71993	0.18336	0.6175	0.46364	47
Neuron	Neuron_HILICpos	PQN	21	267	0.01298	0.03519	1e-5	0.37994	0.0304	0.16581	1e-5	0.19697	858
Neuron	Neuron_HILICpos	TICQC	28	292	0.01412	0.03489	1e-5	0.37248	0.04046	0.16513	1e-5	0.20142	848
Neuron	Neuron_HILICpos	loessQC	19	267	0.00983	0.03692	1e-5	0.38038	0.03338	0.16453	1e-5	0.19806000000000001	858
Neuron	Neuron_HILICpos	medianQC	18	256	0.00897	0.03733	1e-5	0.37981	0.03757	0.16308	1e-5	0.20262	840
Neuron	Neuron_HILICneg	raw	15	109	0.01376	0.03657	1e-5	0.2459	0.02296	0.19504	1e-5	0.31729	480
Neuron	Neuron_HILICneg	TIC	14	126	0.00176	0.04442	1e-5	0.26693	0.0231	0.18831	1e-5	0.31756	483
Neuron	Neuron_HILICneg	loess	15	135	0.0074	0.03847	1e-5	0.25765	0.0185	0.19308	1e-5	0.31419	480
Neuron	Neuron_HILICneg	median	14	125	0.01287	0.03856	1e-5	0.2585	0.03081	0.19282	1e-5	0.31429	478
Neuron	Neuron_HILICneg	quantile	16	142	0.00743	0.0387	1e-5	0.26543	0.01825	0.19189	1e-5	0.31827	468
Neuron	Neuron_HILICneg	SERRF	14	64	0.70068	0.01832	0.63058	0.09009	0.21355	0.22387	0.68634	0.55799	24
Neuron	Neuron_HILICneg	PQN	15	126	0.00898	0.03765	1e-5	0.25308	0.01935	0.19406	1e-5	0.31803	486
Neuron	Neuron_HILICneg	TICQC	14	126	0.00176	0.04442	1e-5	0.26693	0.02298	0.18831	1e-5	0.31756	483
Neuron	Neuron_HILICneg	loessQC	16	138	0.00776	0.03822	1e-5	0.25783	0.01632	0.19321	1e-5	0.31549	484
Neuron	Neuron_HILICneg	medianQC	14	125	0.0131	0.03856	1e-5	0.2585	0.03005	0.19282	1e-5	0.31429	478
