# Supplementary material for: Evaluation of normalization strategies for mass spectrometry-based multi-omics datasets
Source: Metabolomics. 2025 Jul 1;21(4):98. doi: 10.1007/s11306-025-02297-1 (PMC12214035; doi:10.1007/s11306-025-02297-1)
Supplement: Supplementary file 6 — Supplementary material 6 (CSV 2.8 kb) [file 11306_2025_2297_MOESM6_ESM.csv]

cell_type	dataset	norm_method	Feature_number_C (P.adj < 0.1)	Feature_number_CP (P.adj < 0.1)	Adonis2_P_trt	R2_trt	Adonis2_P_time	R2_time	Adonis2_P_time_trt	R2_time_trt	Anosim_P_time	rsd_median	rsd_0.2
Cardio	Cardio_RPpos	raw	21	0	0.03042	0.0549	0.00093000000000000005	0.21439	0.64867	0.15317	6.7e-4	0.11462	438
Cardio	Cardio_RPpos	TIC	199	0	0.04609	0.05678	0.00988	0.19938	0.63508	0.15413	0.00388	0.10064	461
Cardio	Cardio_RPpos	loess	68	0	0.05368	0.04651	0.00147	0.20694	0.57845	0.16254	5.7e-4	0.10427	451
Cardio	Cardio_RPpos	median	0	0	0.05617	0.04489	8.1e-4	0.2126	0.50726	0.16747	6.1e-4	0.11613	445
Cardio	Cardio_RPpos	quantile	133	0	0.05171	0.05024	0.00844	0.18633	0.53616	0.16897	0.00474	0.12311	423
Cardio	Cardio_RPpos	PQN	0	4	0.02535	0.05813	0.00562	0.18833	0.74528	0.15006	0.00221	0.10298	459
Cardio	Cardio_RPpos	TICQC	199	0	0.04672	0.05678	0.01042	0.19938	0.63684	0.15413	0.00397	0.10064	461
Cardio	Cardio_RPpos	loessQC	79	0	0.04707	0.04909	0.00731	0.18146	0.55095	0.16978	0.00302	0.09818	460
Cardio	Cardio_RPpos	medianQC	0	0	0.05711	0.04489	8.4e-4	0.2126	0.50361	0.16747	5.9e-4	0.11613	445
Neuron	Neuron_Lipidpos	raw	1	106	0.03612	0.02806	1e-5	0.53921	0.01759	0.14755	1e-5	0.17811	375
Neuron	Neuron_Lipidpos	TIC	65	171	0.02708	0.03596	1e-5	0.48394	0.05057	0.15283	1e-5	0.21568	274
Neuron	Neuron_Lipidpos	loess	10	139	0.02021	0.03929	1e-5	0.42954	0.04361	0.16445	1e-5	0.1776	395
Neuron	Neuron_Lipidpos	median	2	101	0.03509	0.03324	1e-5	0.48345	0.04834	0.15238	1e-5	0.18148	386
Neuron	Neuron_Lipidpos	quantile	5	141	0.03057	0.03458	1e-5	0.47573	0.0341	0.15987	1e-5	0.2007	322
Neuron	Neuron_Lipidpos	PQN	2	108	0.03962	0.03222	1e-5	0.47622	0.05901	0.15134	1e-5	0.17665	385
Neuron	Neuron_Lipidpos	TICQC	65	171	0.02876	0.03596	1e-5	0.48394	0.05042	0.15283	1e-5	0.21568	274
Neuron	Neuron_Lipidpos	loessQC	8	152	0.02899	0.03546	1e-5	0.47826	0.04443	0.15473	1e-5	0.18131	390
Neuron	Neuron_Lipidpos	medianQC	2	101	0.03437	0.03324	1e-5	0.48345	0.04911	0.15238	1e-5	0.18148	386
Neuron	Neuron_Lipidneg	raw	1	14	0.00876	0.03891	1e-5	0.46885	0.00963	0.16543	1e-5	0.15611	763
Neuron	Neuron_Lipidneg	TIC	3	217	0.00919	0.0471	1e-5	0.38812	0.03209	0.17835	1e-5	0.1488	786
Neuron	Neuron_Lipidneg	loess	11	129	0.01975	0.04342	1e-5	0.35568	0.06262	0.17795	1e-5	0.14299	761
Neuron	Neuron_Lipidneg	median	9	170	0.02043	0.04407	1e-5	0.3776	0.0621	0.17456	1e-5	0.14081	774
Neuron	Neuron_Lipidneg	quantile	13	126	0.01928	0.04209	1e-5	0.39105	0.05219	0.17253	1e-5	0.16244	678
Neuron	Neuron_Lipidneg	PQN	0	178	0.01623	0.04522	1e-5	0.37451	0.06479	0.17343	1e-5	0.14361	797
Neuron	Neuron_Lipidneg	TICQC	3	217	0.01022	0.0471	1e-5	0.38812	0.03149	0.17835	1e-5	0.1488	786
Neuron	Neuron_Lipidneg	loessQC	6	96	0.01761	0.0425	1e-5	0.39766	0.06386	0.16708	1e-5	0.14124	794
Neuron	Neuron_Lipidneg	medianQC	9	170	0.02	0.04407	1e-5	0.3776	0.06353	0.17456	1e-5	0.14081	774
