# Supplementary material for: Evaluation of normalization strategies for mass spectrometry-based multi-omics datasets
Source: Metabolomics. 2025 Jul 1;21(4):98. doi: 10.1007/s11306-025-02297-1 (PMC12214035; doi:10.1007/s11306-025-02297-1)
Supplement: Supplementary file 7 — Supplementary material 7 (CSV 1.3 kb) [file 11306_2025_2297_MOESM7_ESM.csv]

cell_type	dataset	norm_method	Feature_number_C (P.adj < 0.1)	Feature_number_CP (P.adj < 0.1)	Adonis2_P_trt	R2_trt	Adonis2_P_time	R2_time	Adonis2_P_time_trt	R2_time_trt
Cardio	Cardio_Proteomics	raw	0	0	0.51961	0.0211	0.011	0.16313	0.54247	0.18487
Cardio	Cardio_Proteomics	TIC	29	214	0.03084	0.03582	1.2e-4	0.15848	0.03783	0.21526
Cardio	Cardio_Proteomics	loess	13	217	0.01026	0.03526	1e-5	0.16066	0.0124	0.21437
Cardio	Cardio_Proteomics	median	14	225	0.01253	0.03612	1e-5	0.16185	0.00886	0.21911
Cardio	Cardio_Proteomics	quantile	9	276	0.01343	0.03604	1e-5	0.15986	0.00965	0.2194
Cardio	Cardio_Proteomics	PQN	10	222	0.01367	0.0359	1e-5	0.16128	0.01179	0.21849
Cardio	Cardio_Proteomics	VSN	10	221	0.01567	0.03614	4e-5	0.1605	0.01773	0.21666
Neuron	Neuron_Proteomics	raw	83	474	0.02671	0.03563	1e-5	0.18453	9.1e-4	0.23829
Neuron	Neuron_Proteomics	TIC	31	28	0.04078	0.03323	1e-5	0.18846	7.1e-4	0.23988
Neuron	Neuron_Proteomics	loess	5	88	0.03925	0.03455	1e-5	0.19868	0.00436	0.22742
Neuron	Neuron_Proteomics	median	0	39	0.04285	0.03355	1e-5	0.19667	0.0018600000000000001	0.23515
Neuron	Neuron_Proteomics	quantile	7	50	0.04493	0.03317	1e-5	0.19565	0.00146	0.23614
Neuron	Neuron_Proteomics	PQN	11	36	0.03965	0.03385	1e-5	0.1952	0.00127	0.23752
Neuron	Neuron_Proteomics	VSN	8	66	0.05466	0.03276	1e-5	0.20787	0.0036	0.23041
