# Supplementary material for: Evaluation of normalization strategies for mass spectrometry-based multi-omics datasets
Source: Metabolomics. 2025 Jul 1;21(4):98. doi: 10.1007/s11306-025-02297-1 (PMC12214035; doi:10.1007/s11306-025-02297-1)
Supplement: Supplementary file 8 — Supplementary material 8 (CSV 3.3 kb) [file 11306_2025_2297_MOESM8_ESM.csv]

Norm_method	Estimate	Pr(>|t|)	Datasets
norm_methodloess	0.24798250399831212	3.8559317116474976e-6	Cardio_lipid
norm_methodloessQC	0.1205624401948027	0.02389247900418548	Cardio_lipid
norm_methodmedian	0.15320172042102556	0.0041418292924310235	Cardio_lipid
norm_methodmedianQC	0.15320172042101676	0.004141829292434696	Cardio_lipid
norm_methodPQN	0.15758218694983825	0.0031918782383276436	Cardio_lipid
norm_methodquantile	0.11303681108475909	0.03414763279694551	Cardio_lipid
norm_methodTIC	0.15045294665773018	0.004862484089521566	Cardio_lipid
norm_methodTICQC	0.15045294665771877	0.004862484089526361	Cardio_lipid
norm_methodloess	0.031692832806609096	0.39198499084161065	Cardio_metabolite
norm_methodloessQC	0.020260605043570305	0.5795018220711039	Cardio_metabolite
norm_methodmedian	0.060317276054222296	0.12116860067275378	Cardio_metabolite
norm_methodmedianQC	0.06031727605422163	0.12116860066935142	Cardio_metabolite
norm_methodPQN	0.026300143995398796	0.47460611882572756	Cardio_metabolite
norm_methodquantile	0.021767495253166628	0.5521656068301543	Cardio_metabolite
norm_methodSERRF	-0.18942018080617878	4.463148904309599e-4	Cardio_metabolite
norm_methodTIC	0.022706647882849693	0.5355105196174863	Cardio_metabolite
norm_methodTICQC	0.02270664788285099	0.5355105196174947	Cardio_metabolite
norm_methodloess	-0.3518104613104817	5.644514634416821e-5	Cardio_protein
norm_methodmedian	-0.3198963887659572	2.458136640840393e-4	Cardio_protein
norm_methodPQN	-0.3118583187033571	3.495026475914676e-4	Cardio_protein
norm_methodquantile	-0.3571499869590002	4.3624085752633944e-5	Cardio_protein
norm_methodTIC	-0.24331749541807707	0.005172117221202015	Cardio_protein
norm_methodVSN	-0.40261650105461155	4.2601034019214245e-6	Cardio_protein
norm_methodloess	0.03918026310437429	0.21469764483185083	Neuron_lipid
norm_methodloessQC	0.014161139632824142	0.6537514518612724	Neuron_lipid
norm_methodmedian	8.359702781415144e-4	0.9788741316525316	Neuron_lipid
norm_methodmedianQC	8.359702781418654e-4	0.9788741316525227	Neuron_lipid
norm_methodPQN	0.020970651384855973	0.5065486396167977	Neuron_lipid
norm_methodquantile	0.00887574823362187	0.7785976602692974	Neuron_lipid
norm_methodTIC	0.0012177506144340172	0.9692301702848833	Neuron_lipid
norm_methodTICQC	0.0012177506144340354	0.9692301702848829	Neuron_lipid
norm_methodloess	0.05536969126524178	0.28693481807660826	Neuron_metabolite
norm_methodloessQC	0.04215649215835531	0.4151988868748484	Neuron_metabolite
norm_methodmedian	0.0580817917772	0.2645410697338857	Neuron_metabolite
norm_methodmedianQC	0.05808179177719661	0.2645410697306663	Neuron_metabolite
norm_methodPQN	0.04800762152423877	0.3544574352496357	Neuron_metabolite
norm_methodquantile	0.03359035391524198	0.515137945193849	Neuron_metabolite
norm_methodSERRF	0.08135574824614918	0.12267007620524818	Neuron_metabolite
norm_methodTIC	0.05068687286408379	0.3287360599218394	Neuron_metabolite
norm_methodTICQC	0.023075101939087184	0.654039500265391	Neuron_metabolite
norm_methodloess	-0.06322660779681048	0.2086523015188395	Neuron_protein
norm_methodmedian	-0.0029826535997035807	0.9526705232661237	Neuron_protein
norm_methodPQN	-0.011301627746766688	0.8220627083559613	Neuron_protein
norm_methodquantile	0.024416596448326527	0.6270887991988696	Neuron_protein
norm_methodTIC	0.012237609089316256	0.80760490540107	Neuron_protein
norm_methodVSN	0.0659551296006178	0.18970432383654495	Neuron_protein
